# Supplementary material for: Site-Specific Glycosylation Profiling of Protein Subunit and Inactivated Virus Vaccines
Source: Vaccines (Basel). 2026 Jul 22;14(7):644. doi: 10.3390/vaccines14070644 (PMC13417270; doi:10.3390/vaccines14070644)
Supplement: Supplementary file 1 [file vaccines-14-00644-s001.zip]

Archive with 1 entries (1 files):
- vaccines-4427232-supplementary.pdf
